# Supplementary material for: Lentisk (Pistacia lentiscus) Oil Nanoemulsions Loaded with Levofloxacin: Phytochemical Profiles and Antibiofilm Activity against Staphylococcus spp
Source: Pharmaceutics. 2024 Jul 11;16(7):927. doi: 10.3390/pharmaceutics16070927 (PMC11280327; doi:10.3390/pharmaceutics16070927)
Supplement: Supplementary file 1 [file pharmaceutics-16-00927-s001.zip]

Archive with 1 entries (1 files):
- pharmaceutics-3060004-supplementary.pdf
